# Supplementary material for: Microwave-Promoted Total Synthesis of Puniceloid D for Modulating the Liver X Receptor
Source: Molecules. 2024 Jan 15;29(2):416. doi: 10.3390/molecules29020416 (PMC10821398; doi:10.3390/molecules29020416)
Supplement: Supplementary file 1 [file molecules-29-00416-s001.zip]

Archive with 1 entries (1 files):
- molecules-2807108-supplementary.pdf
